# Supplementary material for: Identification and Characterization of a New Microalga Dysmorphococcus globosus-HI from the Himalayan Region as a Potential Source of Natural Astaxanthin
Source: Biology (Basel). 2022 Jun 8;11(6):884. doi: 10.3390/biology11060884 (PMC9220219; doi:10.3390/biology11060884)
Supplement: Supplementary file 1 [file biology-11-00884-s001.zip]

Archive with 1 entries (1 files):
- biology-1721402-supplementary.pdf
